# Supplementary material for: The Necessity of Interoperability to Uncover the Full Potential of Digital Health Devices
Source: JMIR Med Inform. 2023 Dec 22;11:e49301. doi: 10.2196/49301 (PMC10770786; doi:10.2196/49301)
Supplement: Multimedia Appendix 1 [file medinform_v11i1e49301_app1.xlsx]

## Sheet: S1 EORTC QLQ-C30
Table S1: EORTC QLQ-C30 v3
Question Number	Question Terminology	Possible IDs	Answer Number	Answer Terminology	Possible ID
1	LOINC 2.76	61588-0	1	SNOMED CT IE 2023-10-01	1157273006
			2		1157274000
			3		1157275004
			4		1157276003
2	LOINC 2.76	61609-4 or 79006-3	1	SNOMED CT IE 2023-10-01	1157273006
			2		1157274000
			3		1157275004
			4		1157276003
3	LOINC 2.76	61679-7	1	SNOMED CT IE 2023-10-01	1157273006
			2		1157274000
			3		1157275004
			4		1157276003
4	LOINC 2.76	64480-7	1	SNOMED CT IE 2023-10-01	1157273006
			2		1157274000
			3		1157275004
			4		1157276003
5	LOINC 2.76	70328-0	1	SNOMED CT IE 2023-10-01	1157273006
			2		1157274000
			3		1157275004
			4		1157276003
6	LOINC 2.76	68069-4	1	SNOMED CT IE 2023-10-01	1157273006
			2		1157274000
			3		1157275004
			4		1157276003
7	LOINC 2.76	68050-4 or 89687-8	1	SNOMED CT IE 2023-10-01	1157273006
			2		1157274000
			3		1157275004
			4		1157276003
8	LOINC 2.76	70305-8	1	SNOMED CT IE 2023-10-01	1157273006
			2		1157274000
			3		1157275004
			4		1157276003
9	LOINC 2.76	70408-0	1	SNOMED CT IE 2023-10-01	1157273006
			2		1157274000
			3		1157275004
			4		1157276003
10	LOINC 2.76	70815-6	1	SNOMED CT IE 2023-10-01	1157273006
			2		1157274000
			3		1157275004
			4		1157276003
11	LOINC 2.76	68166-8	1	SNOMED CT IE 2023-10-01	1157273006
			2		1157274000
			3		1157275004
			4		1157276003
12	LOINC 2.76	68240-1	1	SNOMED CT IE 2023-10-01	1157273006
			2		1157274000
			3		1157275004
			4		1157276003
13	LOINC 2.76	70383-5	1	SNOMED CT IE 2023-10-01	1157273006
			2		1157274000
			3		1157275004
			4		1157276003
14	LOINC 2.76	70406-4	1	SNOMED CT IE 2023-10-01	1157273006
			2		1157274000
			3		1157275004
			4		1157276003
15	LOINC 2.76	-	1	SNOMED CT IE 2023-10-01	1157273006
			2		1157274000
			3		1157275004
			4		1157276003
16	LOINC 2.76	71013-7 or 70365-2	1	SNOMED CT IE 2023-10-01	1157273006
			2		1157274000
			3		1157275004
			4		1157276003
17	LOINC 2.76	70349-6	1	SNOMED CT IE 2023-10-01	1157273006
			2		1157274000
			3		1157275004
			4		1157276003
18	LOINC 2.76	70304-1 or 67923-3 or 61881-9 or 62340-5	1	SNOMED CT IE 2023-10-01	1157273006
			2		1157274000
			3		1157275004
			4		1157276003
19	LOINC 2.76	61758-9	1	SNOMED CT IE 2023-10-01	1157273006
			2		1157274000
			3		1157275004
			4		1157276003
20	LOINC 2.76	67973-8 or 44252-5	1	SNOMED CT IE 2023-10-01	1157273006
			2		1157274000
			3		1157275004
			4		1157276003
21	LOINC 2.76	61950-2	1	SNOMED CT IE 2023-10-01	1157273006
			2		1157274000
			3		1157275004
			4		1157276003
22	LOINC 2.76	61946-0	1	SNOMED CT IE 2023-10-01	1157273006
			2		1157274000
			3		1157275004
			4		1157276003
23	LOINC 2.76	89663-9	1	SNOMED CT IE 2023-10-01	1157273006
			2		1157274000
			3		1157275004
			4		1157276003
24	LOINC 2.76	61967-6	1	SNOMED CT IE 2023-10-01	1157273006
			2		1157274000
			3		1157275004
			4		1157276003
25	LOINC 2.76	70651-5	1	SNOMED CT IE 2023-10-01	1157273006
			2		1157274000
			3		1157275004
			4		1157276003
26	LOINC 2.76	61762-1	1	SNOMED CT IE 2023-10-01	1157273006
			2		1157274000
			3		1157275004
			4		1157276003
27	LOINC 2.76	68061-1	1	SNOMED CT IE 2023-10-01	1157273006
			2		1157274000
			3		1157275004
			4		1157276003
28	LOINC 2.76	-	1	SNOMED CT IE 2023-10-01	1157273006
			2		1157274000
			3		1157275004
			4		1157276003
29	LOINC 2.76	64858-4	1	SNOMED CT IE 2023-10-01	1157277007
			2		1157278002
			3		1157279005
			4		1157280008
			5		1157281007
			6		1157282000
			7		1157283005
30	LOINC 2.76	97332-1	1	SNOMED CT IE 2023-10-01	1157277007
			2		1157278002
			3		1157279005
			4		1157280008
			5		1157281007
			6		1157282000
			7		1157283005

## Sheet: S2  EORTC QLQ-BR23
Table S2: EORTC QLQ-BR23 v1
Question Number	Question Terminology	Possible IDs	Answer Number	Answer Terminology	Possible ID
31	LOINC 2.76	91447-3	1	SNOMED CT IE 2023-10-01	1157273006
			2		1157274000
			3		1157275004
			4		1157276003
32	LOINC 2.76	-	1	SNOMED CT IE 2023-10-01	1157273006
			2		1157274000
			3		1157275004
			4		1157276003
33	LOINC 2.76	64848-5	1	SNOMED CT IE 2023-10-01	1157273006
			2		1157274000
			3		1157275004
			4		1157276003
34	LOINC 2.76	-	1	SNOMED CT IE 2023-10-01	1157273006
			2		1157274000
			3		1157275004
			4		1157276003
35	LOINC 2.76	70309-0	1	SNOMED CT IE 2023-10-01	1157273006
			2		1157274000
			3		1157275004
			4		1157276003
36	LOINC 2.76	70410-6	1	SNOMED CT IE 2023-10-01	1157273006
			2		1157274000
			3		1157275004
			4		1157276003
37	LOINC 2.76	70376-9	1	SNOMED CT IE 2023-10-01	1157273006
			2		1157274000
			3		1157275004
			4		1157276003
38	LOINC 2.76	91433-3	1	SNOMED CT IE 2023-10-01	1157273006
			2		1157274000
			3		1157275004
			4		1157276003
39	LOINC 2.76	-	1	SNOMED CT IE 2023-10-01	1157273006
			2		1157274000
			3		1157275004
			4		1157276003
40	LOINC 2.76	-	1	SNOMED CT IE 2023-10-01	1157273006
			2		1157274000
			3		1157275004
			4		1157276003
41	LOINC 2.76	-	1	SNOMED CT IE 2023-10-01	1157273006
			2		1157274000
			3		1157275004
			4		1157276003
42	LOINC 2.76	-	1	SNOMED CT IE 2023-10-01	1157273006
			2		1157274000
			3		1157275004
			4		1157276003
43	LOINC 2.76	70448-6 or 91618-9	1	SNOMED CT IE 2023-10-01	1157273006
			2		1157274000
			3		1157275004
			4		1157276003
44	LOINC 2.76	70317-3	1	SNOMED CT IE 2023-10-01	1157273006
			2		1157274000
			3		1157275004
			4		1157276003
45	LOINC 2.76	66564-6	1	SNOMED CT IE 2023-10-01	1157273006
			2		1157274000
			3		1157275004
			4		1157276003
46	LOINC 2.76	70418-9	1	SNOMED CT IE 2023-10-01	1157273006
			2		1157274000
			3		1157275004
			4		1157276003
47	LOINC 2.76	91341-8	1	SNOMED CT IE 2023-10-01	1157273006
			2		1157274000
			3		1157275004
			4		1157276003
48	LOINC 2.76	70657-2 and 70307-4	1	SNOMED CT IE 2023-10-01	1157273006
			2		1157274000
			3		1157275004
			4		1157276003
49	LOINC 2.76	70742-2	1	SNOMED CT IE 2023-10-01	1157273006
			2		1157274000
			3		1157275004
			4		1157276003
50	LOINC 2.76	-	1	SNOMED CT IE 2023-10-01	1157273006
			2		1157274000
			3		1157275004
			4		1157276003
51	LOINC 2.76	-	1	SNOMED CT IE 2023-10-01	1157273006
			2		1157274000
			3		1157275004
			4		1157276003
52	LOINC 2.76	70804-0	1	SNOMED CT IE 2023-10-01	1157273006
			2		1157274000
			3		1157275004
			4		1157276003
53	LOINC 2.76	-	1	SNOMED CT IE 2023-10-01	1157273006
			2		1157274000
			3		1157275004
			4		1157276003

## Sheet: S3 PROMIS-29
Table S3: PROMIS-29 v2.1
Question Number	Question Terminology	ID	Answer Number	Answer Terminology	Answer ID	Answer List ID
PFA11	LOINC 2.76	61597-1	1	LOINC 2.76	LA13912-3	LL1022-4
			2		LA13919-8
			3		LA13920-6
			4		LA13918-0
			5		LA13921-4
PFA21	LOINC 2.76	61607-8	1	LOINC 2.76	LA13912-3	LL1022-4
			2		LA13919-8
			3		LA13920-6
			4		LA13918-0
			5		LA13921-4
PFA23	LOINC 2.76	61609-4	1	LOINC 2.76	LA13912-3	LL1022-4
			2		LA13919-8
			3		LA13920-6
			4		LA13918-0
			5		LA13921-4
PFA53	LOINC 2.76	61635-9	1	LOINC 2.76	LA13912-3	LL1022-4
			2		LA13919-8
			3		LA13920-6
			4		LA13918-0
			5		LA13921-4
EDANX01	LOINC 2.76	61923-9	1	LOINC 2.76	LA6270-8	LL1016-6
			2		LA10066-1
			3		LA10082-8
			4		LA10044-8
			5		LA9933-8
EDANX40	LOINC 2.76	61941-1	1	LOINC 2.76	LA6270-8	LL1016-6
			2		LA10066-1
			3		LA10082-8
			4		LA10044-8
			5		LA9933-8
EDANX41	LOINC 2.76	61942-9	1	LOINC 2.76	LA6270-8	LL1016-6
			2		LA10066-1
			3		LA10082-8
			4		LA10044-8
			5		LA9933-8
EDANX53	LOINC 2.76	61949-4	1	LOINC 2.76	LA6270-8	LL1016-6
			2		LA10066-1
			3		LA10082-8
			4		LA10044-8
			5		LA9933-8
EDDEP04	LOINC 2.76	61953-6	1	LOINC 2.76	LA6270-8	LL1016-6
			2		LA10066-1
			3		LA10082-8
			4		LA10044-8
			5		LA9933-8
EDDEP06	LOINC 2.76	61955-1	1	LOINC 2.76	LA6270-8	LL1016-6
			2		LA10066-1
			3		LA10082-8
			4		LA10044-8
			5		LA9933-8
EDDEP29	LOINC 2.76	61967-6	1	LOINC 2.76	LA6270-8	LL1016-6
			2		LA10066-1
			3		LA10082-8
			4		LA10044-8
			5		LA9933-8
EDDEP41	LOINC 2.76	61973-4	1	LOINC 2.76	LA6270-8	LL1016-6
			2		LA10066-1
			3		LA10082-8
			4		LA10044-8
			5		LA9933-8
HI7	LOINC 2.76	61878-5	1	LOINC 2.76	LA6568-5	LL1017-4
			2		LA13863-8
			3		LA13909-9
			4		LA13902-4
			5		LA13914-9
AN3	LOINC 2.76	76345-8	1	LOINC 2.76	LA6568-5	LL1017-4
			2		LA13863-8
			3		LA13909-9
			4		LA13902-4
			5		LA13914-9
FATEXP41	LOINC 2.76	61865-2	1	LOINC 2.76	LA6568-5	LL1017-4
			2		LA13863-8
			3		LA13909-9
			4		LA13902-4
			5		LA13914-9
FATEXP40	LOINC 2.76	61864-5	1	LOINC 2.76	LA6568-5	LL1017-4
			2		LA13863-8
			3		LA13909-9
			4		LA13902-4
			5		LA13914-9
Sleep109	LOINC 2.76	61987-4	1	LOINC 2.76	LA13913-1	LL1023-2
			2		LA8967-7
			3		LA8968-5
			4		LA8969-3
			5		LA9615-1
Sleep116	LOINC 2.76	61986-6	1	LOINC 2.76	LA13914-9	LL3325-9
			2		LA13902-4
			3		LA13909-9
			4		LA13863-8
			5		LA6568-5
Sleep20	LOINC 2.76	61998-1	1	LOINC 2.76	LA6568-5	LL1017-4
			2		LA13863-8
			3		LA13909-9
			4		LA13902-4
			5		LA13914-9
Sleep44	LOINC 2.76	61999-9	1	LOINC 2.76	LA6568-5	LL1017-4
			2		LA13863-8
			3		LA13909-9
			4		LA13902-4
			5		LA13914-9
SRPPER11_CaPS	LOINC 2.76	75417-6	1	LOINC 2.76	LA9933-8	LL3003-2
			2		LA14747-2
			3		LA10082-8
			4		LA10066-1
			5		LA6270-8
SRPPER18_CaPS	LOINC 2.76	76708-7	1	LOINC 2.76	LA9933-8	LL3003-2
			2		LA14747-2
			3		LA10082-8
			4		LA10066-1
			5		LA6270-8
SRPPER23_CaPS	LOINC 2.76	76709-5	1	LOINC 2.76	LA9933-8	LL3003-2
			2		LA14747-2
			3		LA10082-8
			4		LA10066-1
			5		LA6270-8
SRPPER46_CaPS	LOINC 2.76	76712-9	1	LOINC 2.76	LA9933-8	LL3003-2
			2		LA14747-2
			3		LA10082-8
			4		LA10066-1
			5		LA6270-8
PAININ9	LOINC 2.76	61758-9	1	LOINC 2.76	LA6568-5	LL1017-4
			2		LA13863-8
			3		LA13909-9
			4		LA13902-4
			5		LA13914-9
PAININ22	LOINC 2.76	61769-6	1	LOINC 2.76	LA6568-5	LL1017-4
			2		LA13863-8
			3		LA13909-9
			4		LA13902-4
			5		LA13914-9
PAININ31	LOINC 2.76	61773-8	1	LOINC 2.76	LA6568-5	LL1017-4
			2		LA13863-8
			3		LA13909-9
			4		LA13902-4
			5		LA13914-9
PAININ34	LOINC 2.76	61775-3	1	LOINC 2.76	LA6568-5	LL1017-4
			2		LA13863-8
			3		LA13909-9
			4		LA13902-4
			5		LA13914-9
Global07	LOINC 2.76	61583-1	1	LOINC 2.76	LA19102-5	LL1014-1
			2		LA6112-2
			3		LA6113-0
			4		LA6114-8
			5		LA6115-5
			6		LA10137-0
			7		LA10138-8
			8		LA10139-6
			9		LA10140-4
			10		LA10141-2
			11		LA21948-7

## Sheet: S4 PRO-CTCAE
Table S4: PRO-CTCAE v5/11/2023
Question Number	Question Terminology	Possible IDs	Answer Number	Answer Terminology	Answer ID	Answer List ID	Answer Terminology	Possible ID	Answer Terminology	Possible ID
1a	LOINC 2.76	-	1	LOINC 2.76	LA137-2	LL1015-8	SNOMED CT IE 2023-10-01	260413007	SNOMED CT US 2023-09-01
			2		LA6752-5			255604002		446411000124101
			3		LA6751-7			6736007		446421000124109
			4		LA6750-9			24484000		446431000124107
			5		LA13958-6			162471005		446441000124102
2a	LOINC 2.76	70369-4 or 70367-8	1	LOINC 2.76	LA137-2	LL1015-8	SNOMED CT IE 2023-10-01	260413007	SNOMED CT US 2023-09-01
			2		LA6752-5			255604002		446411000124101
			3		LA6751-7			6736007		446421000124109
			4		LA6750-9			24484000		446431000124107
			5		LA13958-6			162471005		446441000124102
3a	LOINC 2.76	70561-6	1	LOINC 2.76	LA137-2	LL1015-8	SNOMED CT IE 2023-10-01	260413007	SNOMED CT US 2023-09-01
			2		LA6752-5			255604002		446411000124101
			3		LA6751-7			6736007		446421000124109
			4		LA6750-9			24484000		446431000124107
			5		LA13958-6			162471005		446441000124102
3b	LOINC 2.76	-	1	LOINC 2.76	LA6568-5	LL1017-4	SNOMED CT IE 2023-10-01	-
			2		LA13863-8			-
			3		LA13909-9			-
			4		LA13902-4			-
			5		LA13914-9			-
4a	LOINC 2.76	-	1	LOINC 2.76	LA137-2	LL1015-8	SNOMED CT IE 2023-10-01	260413007	SNOMED CT US 2023-09-01
			2		LA6752-5			255604002		446411000124101
			3		LA6751-7			6736007		446421000124109
			4		LA6750-9			24484000		446431000124107
			5		LA13958-6			162471005		446441000124102
5a	LOINC 2.76	-	1	LOINC 2.76	LA33-6	LL3009-9	SNOMED CT IE 2023-10-01	373066001
			2		LA32-8			373067005
6a	LOINC 2.76	-	1	LOINC 2.76	LA137-2	LL1015-8	SNOMED CT IE 2023-10-01	260413007	SNOMED CT US 2023-09-01
			2		LA6752-5			255604002		446411000124101
			3		LA6751-7			6736007		446421000124109
			4		LA6750-9			24484000		446431000124107
			5		LA13958-6			162471005		446441000124102
7a	LOINC 2.76	-	1	LOINC 2.76	LA137-2	LL1015-8	SNOMED CT IE 2023-10-01	260413007	SNOMED CT US 2023-09-01
			2		LA6752-5			255604002		446411000124101
			3		LA6751-7			6736007		446421000124109
			4		LA6750-9			24484000		446431000124107
			5		LA13958-6			162471005		446441000124102
8a	LOINC 2.76	65507-6	1	LOINC 2.76	LA137-2	LL1015-8	SNOMED CT IE 2023-10-01	260413007	SNOMED CT US 2023-09-01
			2		LA6752-5			255604002		446411000124101
			3		LA6751-7			6736007		446421000124109
			4		LA6750-9			24484000		446431000124107
			5		LA13958-6			162471005		446441000124102
8b	LOINC 2.76	-	1	LOINC 2.76	LA6568-5	LL1017-4	SNOMED CT IE 2023-10-01	-
			2		LA13863-8			-
			3		LA13909-9			-
			4		LA13902-4			-
			5		LA13914-9			-
9a	LOINC 2.76	-	1	LOINC 2.76	LA6270-8		SNOMED CT IE 2023-10-01	-
			2		LA10066-1			89292003
			3		LA6483-7			-
			4		LA6482-9			70232002
			5		LA11054-6			-
9b	LOINC 2.76	70406-4	1	LOINC 2.76	LA137-2	LL1015-8	SNOMED CT IE 2023-10-01	260413007	SNOMED CT US 2023-09-01
			2		LA6752-5			255604002		446411000124101
			3		LA6751-7			6736007		446421000124109
			4		LA6750-9			24484000		446431000124107
			5		LA13958-6			162471005		446441000124102
10a	LOINC 2.76	-	1	LOINC 2.76	LA6270-8		SNOMED CT IE 2023-10-01	-
			2		LA10066-1			89292003
			3		LA6483-7			-
			4		LA6482-9			70232002
			5		LA11054-6			-
10b	LOINC 2.76	70479-1	1	LOINC 2.76	LA137-2	LL1015-8	SNOMED CT IE 2023-10-01	260413007	SNOMED CT US 2023-09-01
			2		LA6752-5			255604002		446411000124101
			3		LA6751-7			6736007		446421000124109
			4		LA6750-9			24484000		446431000124107
			5		LA13958-6			162471005		446441000124102
11a	LOINC 2.76	67229-5	1	LOINC 2.76	LA6270-8		SNOMED CT IE 2023-10-01	-
			2		LA10066-1			89292003
			3		LA6483-7			-
			4		LA6482-9			70232002
			5		LA11054-6			-
11b	LOINC 2.76	-	1	LOINC 2.76	LA137-2	LL1015-8	SNOMED CT IE 2023-10-01	260413007	SNOMED CT US 2023-09-01
			2		LA6752-5			255604002		446411000124101
			3		LA6751-7			6736007		446421000124109
			4		LA6750-9			24484000		446431000124107
			5		LA13958-6			162471005		446441000124102
12a	LOINC 2.76	-	1	LOINC 2.76	LA33-6	LL3009-9	SNOMED CT IE 2023-10-01	373066001
			2		LA32-8			373067005
13a	LOINC 2.76	-	1	LOINC 2.76	LA6270-8		SNOMED CT IE 2023-10-01	-
			2		LA10066-1			89292003
			3		LA6483-7			-
			4		LA6482-9			70232002
			5		LA11054-6			-
13b	LOINC 2.76	-	1	LOINC 2.76	LA137-2	LL1015-8	SNOMED CT IE 2023-10-01	260413007	SNOMED CT US 2023-09-01
			2		LA6752-5			255604002		446411000124101
			3		LA6751-7			6736007		446421000124109
			4		LA6750-9			24484000		446431000124107
			5		LA13958-6			162471005		446441000124102
14a	LOINC 2.76	-	1	LOINC 2.76	LA6270-8		SNOMED CT IE 2023-10-01	-
			2		LA10066-1			89292003
			3		LA6483-7			-
			4		LA6482-9			70232002
			5		LA11054-6			-
14b	LOINC 2.76	-	1	LOINC 2.76	LA137-2	LL1015-8	SNOMED CT IE 2023-10-01	260413007	SNOMED CT US 2023-09-01
			2		LA6752-5			255604002		446411000124101
			3		LA6751-7			6736007		446421000124109
			4		LA6750-9			24484000		446431000124107
			5		LA13958-6			162471005		446441000124102
15a	LOINC 2.76	-	1	LOINC 2.76	LA137-2	LL1015-8	SNOMED CT IE 2023-10-01	260413007	SNOMED CT US 2023-09-01
			2		LA6752-5			255604002		446411000124101
			3		LA6751-7			6736007		446421000124109
			4		LA6750-9			24484000		446431000124107
			5		LA13958-6			162471005		446441000124102
16a	LOINC 2.76	70349-6	1	LOINC 2.76	LA6270-8		SNOMED CT IE 2023-10-01	-
			2		LA10066-1			89292003
			3		LA6483-7			-
			4		LA6482-9			70232002
			5		LA11054-6			-
17a	LOINC 2.76	-	1	LOINC 2.76	LA6270-8		SNOMED CT IE 2023-10-01	-
			2		LA10066-1			89292003
			3		LA6483-7			-
			4		LA6482-9			70232002
			5		LA11054-6			-
17b	LOINC 2.76	28538-7	1	LOINC 2.76	LA137-2	LL1015-8	SNOMED CT IE 2023-10-01	260413007	SNOMED CT US 2023-09-01
			2		LA6752-5			255604002		446411000124101
			3		LA6751-7			6736007		446421000124109
			4		LA6750-9			24484000		446431000124107
			5		LA13958-6			162471005		446441000124102
17c	LOINC 2.76	-	1	LOINC 2.76	LA6568-5	LL1017-4	SNOMED CT IE 2023-10-01	-
			2		LA13863-8			-
			3		LA13909-9			-
			4		LA13902-4			-
			5		LA13914-9			-
18a	LOINC 2.76	-	1	LOINC 2.76	LA6270-8		SNOMED CT IE 2023-10-01	-
			2		LA10066-1			89292003
			3		LA6483-7			-
			4		LA6482-9			70232002
			5		LA11054-6			-
18b	LOINC 2.76	-	1	LOINC 2.76	LA6568-5	LL1017-4	SNOMED CT IE 2023-10-01	-
			2		LA13863-8			-
			3		LA13909-9			-
			4		LA13902-4			-
			5		LA13914-9			-
19a	LOINC 2.76	98514-3	1	LOINC 2.76	LA137-2	LL1015-8	SNOMED CT IE 2023-10-01	260413007	SNOMED CT US 2023-09-01
			2		LA6752-5			255604002		446411000124101
			3		LA6751-7			6736007		446421000124109
			4		LA6750-9			24484000		446431000124107
			5		LA13958-6			162471005		446441000124102
19b	LOINC 2.76	86472-8	1	LOINC 2.76	LA6568-5	LL1017-4	SNOMED CT IE 2023-10-01	-
			2		LA13863-8			-
			3		LA13909-9			-
			4		LA13902-4			-
			5		LA13914-9			-
20a	LOINC 2.76	-	1	LOINC 2.76	LA137-2	LL1015-8	SNOMED CT IE 2023-10-01	260413007	SNOMED CT US 2023-09-01
			2		LA6752-5			255604002		446411000124101
			3		LA6751-7			6736007		446421000124109
			4		LA6750-9			24484000		446431000124107
			5		LA13958-6			162471005		446441000124102
20b	LOINC 2.76	-	1	LOINC 2.76	LA6568-5	LL1017-4	SNOMED CT IE 2023-10-01	-
			2		LA13863-8			-
			3		LA13909-9			-
			4		LA13902-4			-
			5		LA13914-9			-
21a	LOINC 2.76	-	1	LOINC 2.76	LA137-2	LL1015-8	SNOMED CT IE 2023-10-01	260413007	SNOMED CT US 2023-09-01
			2		LA6752-5			255604002		446411000124101
			3		LA6751-7			6736007		446421000124109
			4		LA6750-9			24484000		446431000124107
			5		LA13958-6			162471005		446441000124102
22a	LOINC 2.76	-	1	LOINC 2.76	LA6270-8		SNOMED CT IE 2023-10-01	-
			2		LA10066-1			89292003
			3		LA6483-7			-
			4		LA6482-9			70232002
			5		LA11054-6			-
22b	LOINC 2.76	71014-5	1	LOINC 2.76	LA137-2	LL1015-8	SNOMED CT IE 2023-10-01	260413007	SNOMED CT US 2023-09-01
			2		LA6752-5			255604002		446411000124101
			3		LA6751-7			6736007		446421000124109
			4		LA6750-9			24484000		446431000124107
			5		LA13958-6			162471005		446441000124102
22c	LOINC 2.76	-	1	LOINC 2.76	LA6568-5	LL1017-4	SNOMED CT IE 2023-10-01	-
			2		LA13863-8			-
			3		LA13909-9			-
			4		LA13902-4			-
			5		LA13914-9			-
23a	LOINC 2.76	-	1	LOINC 2.76	LA6270-8		SNOMED CT IE 2023-10-01	-
			2		LA10066-1			89292003
			3		LA6483-7			-
			4		LA6482-9			70232002
			5		LA11054-6			-
23b	LOINC 2.76	-	1	LOINC 2.76	LA137-2	LL1015-8	SNOMED CT IE 2023-10-01	260413007	SNOMED CT US 2023-09-01
			2		LA6752-5			255604002		446411000124101
			3		LA6751-7			6736007		446421000124109
			4		LA6750-9			24484000		446431000124107
			5		LA13958-6			162471005		446441000124102
24a	LOINC 2.76	-	1	LOINC 2.76	LA33-6	LL3009-9	SNOMED CT IE 2023-10-01	373066001
			2		LA32-8			373067005
25a	LOINC 2.76	-	1	LOINC 2.76	LA137-2	LL1015-8	SNOMED CT IE 2023-10-01	260413007	SNOMED CT US 2023-09-01
			2		LA6752-5			255604002		446411000124101
			3		LA6751-7			6736007		446421000124109
			4		LA6750-9			24484000		446431000124107
			5		LA13958-6			162471005		446441000124102
26a	LOINC 2.76	-	1	LOINC 2.76	LA137-2	LL1015-8	SNOMED CT IE 2023-10-01	260413007	SNOMED CT US 2023-09-01
			2		LA6752-5			255604002		446411000124101
			3		LA6751-7			6736007		446421000124109
			4		LA6750-9			24484000		446431000124107
			5		LA13958-6			162471005		446441000124102
27a	LOINC 2.76	70309-0	1	LOINC 2.76	LA6568-5	LL1017-4	SNOMED CT IE 2023-10-01	-
			2		LA13863-8			-
			3		LA13909-9			-
			4		LA13902-4			-
			5		LA13914-9			-
28a	LOINC 2.76	-	1	LOINC 2.76	LA137-2	LL1015-8	SNOMED CT IE 2023-10-01	260413007	SNOMED CT US 2023-09-01
			2		LA6752-5			255604002		446411000124101
			3		LA6751-7			6736007		446421000124109
			4		LA6750-9			24484000		446431000124107
			5		LA13958-6			162471005		446441000124102
29a	LOINC 2.76	70462-7	1	LOINC 2.76	LA33-6	LL3009-9	SNOMED CT IE 2023-10-01	373066001
			2		LA32-8			373067005
30a	LOINC 2.76	-	1	LOINC 2.76	LA137-2	LL1015-8	SNOMED CT IE 2023-10-01	260413007	SNOMED CT US 2023-09-01
			2		LA6752-5			255604002		446411000124101
			3		LA6751-7			6736007		446421000124109
			4		LA6750-9			24484000		446431000124107
			5		LA13958-6			162471005		446441000124102
31a	LOINC 2.76	-	1	LOINC 2.76	LA33-6	LL3009-9	SNOMED CT IE 2023-10-01	373066001
			2		LA32-8			373067005
33a	LOINC 2.76	-	1	LOINC 2.76	LA33-6	LL3009-9	SNOMED CT IE 2023-10-01	373066001
			2		LA32-8			373067005
34a	LOINC 2.76	-	1	LOINC 2.76	LA33-6	LL3009-9	SNOMED CT IE 2023-10-01	373066001
			2		LA32-8			373067005
35a	LOINC 2.76	-	1	LOINC 2.76	LA33-6	LL3009-9	SNOMED CT IE 2023-10-01	373066001
			2		LA32-8			373067005
36a	LOINC 2.76	-	1	LOINC 2.76	LA137-2	LL1015-8	SNOMED CT IE 2023-10-01	260413007	SNOMED CT US 2023-09-01
			2		LA6752-5			255604002		446411000124101
			3		LA6751-7			6736007		446421000124109
			4		LA6750-9			24484000		446431000124107
			5		LA13958-6			162471005		446441000124102
37a	LOINC 2.76	-	1	LOINC 2.76	LA33-6	LL3009-9	SNOMED CT IE 2023-10-01	373066001
			2		LA32-8			373067005
38a	LOINC 2.76	-	1	LOINC 2.76	LA33-6	LL3009-9	SNOMED CT IE 2023-10-01	373066001
			2		LA32-8			373067005
39a	LOINC 2.76	70562-4 or 70625-9	1	LOINC 2.76	LA137-2	LL1015-8	SNOMED CT IE 2023-10-01	260413007	SNOMED CT US 2023-09-01
			2		LA6752-5			255604002		446411000124101
			3		LA6751-7			6736007		446421000124109
			4		LA6750-9			24484000		446431000124107
			5		LA13958-6			162471005		446441000124102
39b	LOINC 2.76	-	1	LOINC 2.76	LA6568-5	LL1017-4	SNOMED CT IE 2023-10-01	-
			2		LA13863-8			-
			3		LA13909-9			-
			4		LA13902-4			-
			5		LA13914-9			-
40a	LOINC 2.76	-	1	LOINC 2.76	LA137-2	LL1015-8	SNOMED CT IE 2023-10-01	260413007	SNOMED CT US 2023-09-01
			2		LA6752-5			255604002		446411000124101
			3		LA6751-7			6736007		446421000124109
			4		LA6750-9			24484000		446431000124107
			5		LA13958-6			162471005		446441000124102
40b	LOINC 2.76	-	1	LOINC 2.76	LA6568-5	LL1017-4	SNOMED CT IE 2023-10-01	-
			2		LA13863-8			-
			3		LA13909-9			-
			4		LA13902-4			-
			5		LA13914-9			-
41a	LOINC 2.76	99217-2	1	LOINC 2.76	LA137-2	LL1015-8	SNOMED CT IE 2023-10-01	260413007	SNOMED CT US 2023-09-01
			2		LA6752-5			255604002		446411000124101
			3		LA6751-7			6736007		446421000124109
			4		LA6750-9			24484000		446431000124107
			5		LA13958-6			162471005		446441000124102
41b	LOINC 2.76	-	1	LOINC 2.76	LA6568-5	LL1017-4	SNOMED CT IE 2023-10-01	-
			2		LA13863-8			-
			3		LA13909-9			-
			4		LA13902-4			-
			5		LA13914-9			-
42a	LOINC 2.76	-	1	LOINC 2.76	LA33-6	LL3009-9	SNOMED CT IE 2023-10-01	373066001
			2		LA32-8			373067005
43a	LOINC 2.76	-	1	LOINC 2.76	LA33-6	LL3009-9	SNOMED CT IE 2023-10-01	373066001
			2		LA32-8			373067005
44a	LOINC 2.76	-	1	LOINC 2.76	LA137-2	LL1015-8	SNOMED CT IE 2023-10-01	260413007	SNOMED CT US 2023-09-01
			2		LA6752-5			255604002		446411000124101
			3		LA6751-7			6736007		446421000124109
			4		LA6750-9			24484000		446431000124107
			5		LA13958-6			162471005		446441000124102
44b	LOINC 2.76	-	1	LOINC 2.76	LA6568-5	LL1017-4	SNOMED CT IE 2023-10-01	-
			2		LA13863-8			-
			3		LA13909-9			-
			4		LA13902-4			-
			5		LA13914-9			-
45a	LOINC 2.76	70472-6	1	LOINC 2.76	LA137-2	LL1015-8	SNOMED CT IE 2023-10-01	260413007	SNOMED CT US 2023-09-01
			2		LA6752-5			255604002		446411000124101
			3		LA6751-7			6736007		446421000124109
			4		LA6750-9			24484000		446431000124107
			5		LA13958-6			162471005		446441000124102
46a	LOINC 2.76	-	1	LOINC 2.76	LA137-2	LL1015-8	SNOMED CT IE 2023-10-01	260413007	SNOMED CT US 2023-09-01
			2		LA6752-5			255604002		446411000124101
			3		LA6751-7			6736007		446421000124109
			4		LA6750-9			24484000		446431000124107
			5		LA13958-6			162471005		446441000124102
46b	LOINC 2.76	-	1	LOINC 2.76	LA6568-5	LL1017-4	SNOMED CT IE 2023-10-01	-
			2		LA13863-8			-
			3		LA13909-9			-
			4		LA13902-4			-
			5		LA13914-9			-
47a	LOINC 2.76	-	1	LOINC 2.76	LA137-2	LL1015-8	SNOMED CT IE 2023-10-01	260413007	SNOMED CT US 2023-09-01
			2		LA6752-5			255604002		446411000124101
			3		LA6751-7			6736007		446421000124109
			4		LA6750-9			24484000		446431000124107
			5		LA13958-6			162471005		446441000124102
47b	LOINC 2.76	-	1	LOINC 2.76	LA6568-5	LL1017-4	SNOMED CT IE 2023-10-01	-
			2		LA13863-8			-
			3		LA13909-9			-
			4		LA13902-4			-
			5		LA13914-9			-
48a	LOINC 2.76	-	1	LOINC 2.76	LA6270-8		SNOMED CT IE 2023-10-01	-
			2		LA10066-1			89292003
			3		LA6483-7			-
			4		LA6482-9			70232002
			5		LA11054-6			-
48b	LOINC 2.76	75262-6	1	LOINC 2.76	LA137-2	LL1015-8	SNOMED CT IE 2023-10-01	260413007	SNOMED CT US 2023-09-01
			2		LA6752-5			255604002		446411000124101
			3		LA6751-7			6736007		446421000124109
			4		LA6750-9			24484000		446431000124107
			5		LA13958-6			162471005		446441000124102
48c	LOINC 2.76	61758-9	1	LOINC 2.76	LA6568-5	LL1017-4	SNOMED CT IE 2023-10-01	-
			2		LA13863-8			-
			3		LA13909-9			-
			4		LA13902-4			-
			5		LA13914-9			-
49a	LOINC 2.76	-	1	LOINC 2.76	LA6270-8		SNOMED CT IE 2023-10-01	-
			2		LA10066-1			89292003
			3		LA6483-7			-
			4		LA6482-9			70232002
			5		LA11054-6			-
49b	LOINC 2.76	91433-3	1	LOINC 2.76	LA137-2	LL1015-8	SNOMED CT IE 2023-10-01	260413007	SNOMED CT US 2023-09-01
			2		LA6752-5			255604002		446411000124101
			3		LA6751-7			6736007		446421000124109
			4		LA6750-9			24484000		446431000124107
			5		LA13958-6			162471005		446441000124102
49c	LOINC 2.76	-	1	LOINC 2.76	LA6568-5	LL1017-4	SNOMED CT IE 2023-10-01	-
			2		LA13863-8			-
			3		LA13909-9			-
			4		LA13902-4			-
			5		LA13914-9			-
50a	LOINC 2.76	-	1	LOINC 2.76	LA6270-8		SNOMED CT IE 2023-10-01	-
			2		LA10066-1			89292003
			3		LA6483-7			-
			4		LA6482-9			70232002
			5		LA11054-6			-
50b	LOINC 2.76	-	1	LOINC 2.76	LA137-2	LL1015-8	SNOMED CT IE 2023-10-01	260413007	SNOMED CT US 2023-09-01
			2		LA6752-5			255604002		446411000124101
			3		LA6751-7			6736007		446421000124109
			4		LA6750-9			24484000		446431000124107
			5		LA13958-6			162471005		446441000124102
50c	LOINC 2.76	-	1	LOINC 2.76	LA6568-5	LL1017-4	SNOMED CT IE 2023-10-01	-
			2		LA13863-8			-
			3		LA13909-9			-
			4		LA13902-4			-
			5		LA13914-9			-
51a	LOINC 2.76	-	1	LOINC 2.76	LA6270-8		SNOMED CT IE 2023-10-01	-
			2		LA10066-1			89292003
			3		LA6483-7			-
			4		LA6482-9			70232002
			5		LA11054-6			-
51b	LOINC 2.76	-	1	LOINC 2.76	LA137-2	LL1015-8	SNOMED CT IE 2023-10-01	260413007	SNOMED CT US 2023-09-01
			2		LA6752-5			255604002		446411000124101
			3		LA6751-7			6736007		446421000124109
			4		LA6750-9			24484000		446431000124107
			5		LA13958-6			162471005		446441000124102
51c	LOINC 2.76	-	1	LOINC 2.76	LA6568-5	LL1017-4	SNOMED CT IE 2023-10-01	-
			2		LA13863-8			-
			3		LA13909-9			-
			4		LA13902-4			-
			5		LA13914-9			-
52a	LOINC 2.76	-	1	LOINC 2.76	LA137-2	LL1015-8	SNOMED CT IE 2023-10-01	260413007	SNOMED CT US 2023-09-01
			2		LA6752-5			255604002		446411000124101
			3		LA6751-7			6736007		446421000124109
			4		LA6750-9			24484000		446431000124107
			5		LA13958-6			162471005		446441000124102
52b	LOINC 2.76	-	1	LOINC 2.76	LA6568-5	LL1017-4	SNOMED CT IE 2023-10-01	-
			2		LA13863-8			-
			3		LA13909-9			-
			4		LA13902-4			-
			5		LA13914-9			-
53a	LOINC 2.76	61877-7 or 61584-9	1	LOINC 2.76	LA137-2	LL1015-8	SNOMED CT IE 2023-10-01	260413007	SNOMED CT US 2023-09-01
			2		LA6752-5			255604002		446411000124101
			3		LA6751-7			6736007		446421000124109
			4		LA6750-9			24484000		446431000124107
			5		LA13958-6			162471005		446441000124102
53b	LOINC 2.76	-	1	LOINC 2.76	LA6568-5	LL1017-4	SNOMED CT IE 2023-10-01	-
			2		LA13863-8			-
			3		LA13909-9			-
			4		LA13902-4			-
			5		LA13914-9			-
54a	LOINC 2.76	-	1	LOINC 2.76	LA6270-8		SNOMED CT IE 2023-10-01	-
			2		LA10066-1			89292003
			3		LA6483-7			-
			4		LA6482-9			70232002
			5		LA11054-6			-
54b	LOINC 2.76	-	1	LOINC 2.76	LA137-2	LL1015-8	SNOMED CT IE 2023-10-01	260413007	SNOMED CT US 2023-09-01
			2		LA6752-5			255604002		446411000124101
			3		LA6751-7			6736007		446421000124109
			4		LA6750-9			24484000		446431000124107
			5		LA13958-6			162471005		446441000124102
54c	LOINC 2.76	-	1	LOINC 2.76	LA6568-5	LL1017-4	SNOMED CT IE 2023-10-01	-
			2		LA13863-8			-
			3		LA13909-9			-
			4		LA13902-4			-
			5		LA13914-9			-
55a	LOINC 2.76	61957-7	1	LOINC 2.76	LA6270-8		SNOMED CT IE 2023-10-01	-
			2		LA10066-1			89292003
			3		LA6483-7			-
			4		LA6482-9			70232002
			5		LA11054-6			-
55b	LOINC 2.76	61957-7	1	LOINC 2.76	LA137-2	LL1015-8	SNOMED CT IE 2023-10-01	260413007	SNOMED CT US 2023-09-01
			2		LA6752-5			255604002		446411000124101
			3		LA6751-7			6736007		446421000124109
			4		LA6750-9			24484000		446431000124107
			5		LA13958-6			162471005		446441000124102
55c	LOINC 2.76	-	1	LOINC 2.76	LA6568-5	LL1017-4	SNOMED CT IE 2023-10-01	-
			2		LA13863-8			-
			3		LA13909-9			-
			4		LA13902-4			-
			5		LA13914-9			-
56a	LOINC 2.76	-	1	LOINC 2.76	LA6270-8		SNOMED CT IE 2023-10-01	-
			2		LA10066-1			89292003
			3		LA6483-7			-
			4		LA6482-9			70232002
			5		LA11054-6			-
56b	LOINC 2.76	-	1	LOINC 2.76	LA137-2	LL1015-8	SNOMED CT IE 2023-10-01	260413007	SNOMED CT US 2023-09-01
			2		LA6752-5			255604002		446411000124101
			3		LA6751-7			6736007		446421000124109
			4		LA6750-9			24484000		446431000124107
			5		LA13958-6			162471005		446441000124102
56c	LOINC 2.76	-	1	LOINC 2.76	LA6568-5	LL1017-4	SNOMED CT IE 2023-10-01	-
			2		LA13863-8			-
			3		LA13909-9			-
			4		LA13902-4			-
			5		LA13914-9			-
57a	LOINC 2.76	-	1	LOINC 2.76	LA33-6	LL6004-7	SNOMED CT IE 2023-10-01	373066001
			2		LA32-8			373067005
			3		LA4720-4			385432009
58a	LOINC 2.76	-	1	LOINC 2.76	LA33-6	LL6004-7	SNOMED CT IE 2023-10-01	373066001
			2		LA32-8			373067005
			3		LA4720-4			385432009
59a	LOINC 2.76	70380-1	1	LOINC 2.76	LA6568-5	LL1017-4	SNOMED CT IE 2023-10-01	-
			2		LA13863-8			-
			3		LA13909-9			-
			4		LA13902-4			-
			5		LA13914-9			-
60a	LOINC 2.76	70802-4	1	LOINC 2.76	LA137-2	LL1015-8	SNOMED CT IE 2023-10-01	260413007	SNOMED CT US 2023-09-01
			2		LA6752-5			255604002		446411000124101
			3		LA6751-7			6736007		446421000124109
			4		LA6750-9			24484000		446431000124107
			5		LA13958-6			162471005		446441000124102
61a	LOINC 2.76	70316-5 or 70366-0	1	LOINC 2.76	LA137-2	LL1015-8	SNOMED CT IE 2023-10-01	260413007	SNOMED CT US 2023-09-01
			2		LA6752-5			255604002		446411000124101
			3		LA6751-7			6736007		446421000124109
			4		LA6750-9			24484000		446431000124107
			5		LA13958-6			162471005		446441000124102
62a	LOINC 2.76	-	1	LOINC 2.76	LA6270-8		SNOMED CT IE 2023-10-01	-
			2		LA10066-1			89292003
			3		LA6483-7			-
			4		LA6482-9			70232002
			5		LA11054-6			-
62b	LOINC 2.76	-	1	LOINC 2.76	LA6568-5	LL1017-4	SNOMED CT IE 2023-10-01	-
			2		LA13863-8			-
			3		LA13909-9			-
			4		LA13902-4			-
			5		LA13914-9			-
63a	LOINC 2.76	70315-7 or 70839-6	1	LOINC 2.76	LA6270-8		SNOMED CT IE 2023-10-01	-
			2		LA10066-1			89292003
			3		LA6483-7			-
			4		LA6482-9			70232002
			5		LA11054-6			-
63b	LOINC 2.76	-	1	LOINC 2.76	LA6568-5	LL1017-4	SNOMED CT IE 2023-10-01	-
			2		LA13863-8			-
			3		LA13909-9			-
			4		LA13902-4			-
			5		LA13914-9			-
64a	LOINC 2.76	-	1	LOINC 2.76	LA33-6	LL3009-9	SNOMED CT IE 2023-10-01	373066001
			2		LA32-8			373067005
65a	LOINC 2.76	70314-0	1	LOINC 2.76	LA6270-8		SNOMED CT IE 2023-10-01	-
			2		LA10066-1			89292003
			3		LA6483-7			-
			4		LA6482-9			70232002
			5		LA11054-6			-
65b	LOINC 2.76	-	1	LOINC 2.76	LA6568-5	LL1017-4	SNOMED CT IE 2023-10-01	-
			2		LA13863-8			-
			3		LA13909-9			-
			4		LA13902-4			-
			5		LA13914-9			-
66a	LOINC 2.76	-	1	LOINC 2.76	LA137-2		SNOMED CT IE 2023-10-01	260413007	SNOMED CT US 2023-09-01
			2		LA6752-5			255604002		446411000124101
			3		LA6751-7			6736007		446421000124109
			4		LA6750-9			24484000		446431000124107
			5		LA13958-6			162471005		446441000124102
			6		-			228452000
			7		LA28803-7			-
67a	LOINC 2.76	-	1	LOINC 2.76	LA137-2		SNOMED CT IE 2023-10-01	260413007	SNOMED CT US 2023-09-01
			2		LA6752-5			255604002		446411000124101
			3		LA6751-7			6736007		446421000124109
			4		LA6750-9			24484000		446431000124107
			5		LA13958-6			162471005		446441000124102
			6		-			228452000
			7		LA28803-7			-
68a	LOINC 2.76	-	1	LOINC 2.76	LA137-2		SNOMED CT IE 2023-10-01	260413007	SNOMED CT US 2023-09-01
			2		LA6752-5			255604002		446411000124101
			3		LA6751-7			6736007		446421000124109
			4		LA6750-9			24484000		446431000124107
			5		LA13958-6			162471005		446441000124102
			6		-			228452000
			7		LA28803-7			-
69a	LOINC 2.76	-	1	LOINC 2.76	LA33-6		SNOMED CT IE 2023-10-01	373066001
			2		LA32-8			373067005
			3		-			228452000
			4		LA28803-7			-
70a	LOINC 2.76	-	1	LOINC 2.76	LA33-6		SNOMED CT IE 2023-10-01	373066001
			2		LA32-8			373067005
			3		-			228452000
			4		LA28803-7			-
71a	LOINC 2.76	-	1	LOINC 2.76	LA137-2		SNOMED CT IE 2023-10-01	260413007	SNOMED CT US 2023-09-01
			2		LA6752-5			255604002		446411000124101
			3		LA6751-7			6736007		446421000124109
			4		LA6750-9			24484000		446431000124107
			5		LA13958-6			162471005		446441000124102
			6		-			228452000
			7		LA28803-7			-
72a	LOINC 2.76	70804-0	1	LOINC 2.76	LA137-2	LL1015-8	SNOMED CT IE 2023-10-01	260413007	SNOMED CT US 2023-09-01
			2		LA6752-5			255604002		446411000124101
			3		LA6751-7			6736007		446421000124109
			4		LA6750-9			24484000		446431000124107
			5		LA13958-6			162471005		446441000124102
73a	LOINC 2.76	70485-8	1	LOINC 2.76	LA33-6	LL3009-9	SNOMED CT IE 2023-10-01	373066001
			2		LA32-8			373067005
74a	LOINC 2.76	-	1	LOINC 2.76	LA6270-8		SNOMED CT IE 2023-10-01	-
			2		LA10066-1			89292003
			3		LA6483-7			-
			4		LA6482-9			70232002
			5		LA11054-6			-
74b	LOINC 2.76	-	1	LOINC 2.76	LA137-2	LL1015-8	SNOMED CT IE 2023-10-01	260413007	SNOMED CT US 2023-09-01
			2		LA6752-5			255604002		446411000124101
			3		LA6751-7			6736007		446421000124109
			4		LA6750-9			24484000		446431000124107
			5		LA13958-6			162471005		446441000124102
75a	LOINC 2.76	-	1	LOINC 2.76	LA6270-8		SNOMED CT IE 2023-10-01	-
			2		LA10066-1			89292003
			3		LA6483-7			-
			4		LA6482-9			70232002
			5		LA11054-6			-
75b	LOINC 2.76	-	1	LOINC 2.76	LA137-2	LL1015-8	SNOMED CT IE 2023-10-01	260413007	SNOMED CT US 2023-09-01
			2		LA6752-5			255604002		446411000124101
			3		LA6751-7			6736007		446421000124109
			4		LA6750-9			24484000		446431000124107
			5		LA13958-6			162471005		446441000124102
76a	LOINC 2.76	-	1	LOINC 2.76	LA33-6	LL6004-7	SNOMED CT IE 2023-10-01	373066001
			2		LA32-8			373067005
			3		LA4720-4			385432009
77a	LOINC 2.76	70376-9	1	LOINC 2.76	LA6270-8		SNOMED CT IE 2023-10-01	-
			2		LA10066-1			89292003
			3		LA6483-7			-
			4		LA6482-9			70232002
			5		LA11054-6			-
77b	LOINC 2.76	70376-9	1	LOINC 2.76	LA137-2	LL1015-8	SNOMED CT IE 2023-10-01	260413007	SNOMED CT US 2023-09-01
			2		LA6752-5			255604002		446411000124101
			3		LA6751-7			6736007		446421000124109
			4		LA6750-9			24484000		446431000124107
			5		LA13958-6			162471005		446441000124102
78a	LOINC 2.76	70818-0	1	LOINC 2.76	LA6270-8		SNOMED CT IE 2023-10-01	-
			2		LA10066-1			89292003
			3		LA6483-7			-
			4		LA6482-9			70232002
			5		LA11054-6			-
78b	LOINC 2.76	70818-0	1	LOINC 2.76	LA137-2	LL1015-8	SNOMED CT IE 2023-10-01	260413007	SNOMED CT US 2023-09-01
			2		LA6752-5			255604002		446411000124101
			3		LA6751-7			6736007		446421000124109
			4		LA6750-9			24484000		446431000124107
			5		LA13958-6			162471005		446441000124102
79a	LOINC 2.76	-	1	LOINC 2.76	LA33-6	LL6004-7	SNOMED CT IE 2023-10-01	373066001
			2		LA32-8			373067005
			3		LA4720-4			385432009
80a	LOINC 2.76	-	1	LOINC 2.76	LA137-2	LL1015-8	SNOMED CT IE 2023-10-01	260413007	SNOMED CT US 2023-09-01
			2		LA6752-5			255604002		446411000124101
			3		LA6751-7			6736007		446421000124109
			4		LA6750-9			24484000		446431000124107
			5		LA13958-6			162471005		446441000124102
